# Supplementary material for: Investigating Eating Habits of Children Aged between 6 Months and 3 Years in the Provinces of Modena and Reggio Emilia: Is Our Kids’ Diet Sustainable for Their and the Planet’s Health?
Source: Healthcare (Basel). 2024 Feb 10;12(4):453. doi: 10.3390/healthcare12040453 (PMC10888164; doi:10.3390/healthcare12040453)
Supplement: Supplementary file 1 [file healthcare-12-00453-s001.zip]

Archive with 1 entries (1 files):
- healthcare-2796127-supplementary.pdf
